# Supplementary material for: Determination of Rice Accession Status Using Infochemical and Visual Cues Emitted to Sustainably Control Diopsis apicalis Dalman
Source: Insects. 2025 Jul 23;16(8):752. doi: 10.3390/insects16080752 (PMC12386945; doi:10.3390/insects16080752)
Supplement: Supplementary file 1 [file insects-16-00752-s001.zip]

Archive with 11 entries (11 files):
- Table S1. ITA306 vs Clean air assessment.pdf
- Table S10. CG14 vs RAM55 assessment.pdf
- Table S11. Mean staying time.pdf
- Table S2. WAB56-104 vs Clean air assessment.pdf
- Table S3. CG14 vs Clean air assessment.pdf
- Table S4. CG14 vs Clean air assessment.pdf
- Table S5. WAB56-104 vs ITA306 assessment.pdf
- Table S6. RAM55 vs ITA306 assessment.pdf
- Table S7. CG14 vs ITA306 assessment.pdf
- Table S8. WAB56-104 vs RAM55 assessment.pdf
- Table S9. CG14 vs WAB56-104 assessment.pdf
